# Supplementary material for: Co-Catalytic Coupling of Alkyl Halides and Alkenes: the Curious Role of Lutidine
Source: J Am Chem Soc. 2025 Feb 3;147(6):5238–46. doi: 10.1021/jacs.4c15812 (PMC11827002; doi:10.1021/jacs.4c15812)
Supplement: Supplementary file 2 — ja4c15812_si_002.zip [file ja4c15812_si_002.zip]

Archive with 402 entries (246 files):
- 10a/Primary_NMR_Data_files/
- 10a/Primary_NMR_Data_files/10a-C13.zip
- 10a/Primary_NMR_Data_files/10a-F19.zip
- 10a/Primary_NMR_Data_files/10a-H1.zip
- 10a/Primary_NMR_Data_files/10a-HSQC.zip
- 10a/Processed_spectra/
- 10a/Processed_spectra/10a.mnova
- 11a/Primary_NMR_Data_files/
- 11a/Primary_NMR_Data_files/11a-C13.zip
- 11a/Primary_NMR_Data_files/11a-H1.zip
- 11a/Processed_spectra/
- 11a/Processed_spectra/11a.mnova
- 12a/Primary_NMR_Data_files/
- 12a/Primary_NMR_Data_files/12a-C13.zip
- 12a/Primary_NMR_Data_files/12a-H1.zip
- 12a/Processed_spectra/
- 12a/Processed_spectra/12a.mnova
- 13a/Primary_NMR_Data_files/
- 13a/Primary_NMR_Data_files/13a H1 and C13.zip
- 13a/Processed_spectra/
- 13a/Processed_spectra/13a.mnova
- 13k/Primary_NMR_Data_files/
- 13k/Primary_NMR_Data_files/13k-C13.zip
- 13k/Primary_NMR_Data_files/13k-H1.zip
- 13k/Primary_NMR_Data_files/13k-HSQC.zip
- 13k/Processed_spectra/
- 13k/Processed_spectra/13k.mnova
- 13n/Primary_NMR_Data_files/
- 13n/Primary_NMR_Data_files/13n-C13.zip
- 13n/Primary_NMR_Data_files/13n-H1.zip
- 13n/Processed_spectra/
- 13n/Processed_spectra/13n.mnova
- 13o/Primary_NMR_Data_files/
- 13o/Primary_NMR_Data_files/13o-C13.zip
- 13o/Primary_NMR_Data_files/13o-F19.zip
- 13o/Primary_NMR_Data_files/13o-H1.zip
- 13o/Processed_spectra/
- 13o/Processed_spectra/13o.mnova
- 14a/Primary_NMR_Data_files/
- 14a/Primary_NMR_Data_files/14a-C13.zip
- 14a/Primary_NMR_Data_files/14a-H1.zip
- 14a/Processed_spectra/
- 14a/Processed_spectra/14a.mnova
- 15a/Primary_NMR_Data_files/
- 15a/Primary_NMR_Data_files/15a-C13.zip
- 15a/Primary_NMR_Data_files/15a-H1.zip
- 15a/Processed_spectra/
- 15a/Processed_spectra/15a.mnova
- 16a/Primary_NMR_Data_files/
- 16a/Primary_NMR_Data_files/16a-C13.zip
- 16a/Primary_NMR_Data_files/16a-F19.zip
- 16a/Primary_NMR_Data_files/16a-H1.zip
- 16a/Processed_spectra/
- 16a/Processed_spectra/16a.mnova
- 17a/Primary_NMR_Data_files/
- 17a/Primary_NMR_Data_files/17a-C13.zip
- 17a/Primary_NMR_Data_files/17a-H1.zip
- 17a/Processed_spectra/
- 17a/Processed_spectra/17a.mnova
- 17b/Primary_NMR_Data_files/
- 17b/Primary_NMR_Data_files/17b-C13.zip
- 17b/Primary_NMR_Data_files/17b-H1.zip
- 17b/Processed_spectra/
- 17b/Processed_spectra/17b.mnova
- 17c/Primary_NMR_Data_files/
- 17c/Primary_NMR_Data_files/17c-C13.zip
- 17c/Primary_NMR_Data_files/17c-H1.zip
- 17c/Processed_spectra/
- 17c/Processed_spectra/17c.mnova
- 17d/Primary_NMR_Data_files/
- 17d/Primary_NMR_Data_files/17d-C13.zip
- 17d/Primary_NMR_Data_files/17d-H1.zip
- 17d/Processed_spectra/
- 17d/Processed_spectra/17d.mnova
- 17e/Primary_NMR_Data_files/
- 17e/Primary_NMR_Data_files/17e-C13.zip
- 17e/Primary_NMR_Data_files/17e-H1.zip
- 17e/Processed_spectra/
- 17e/Processed_spectra/17e.mnova
- 17g/Primary_NMR_Data_files/
- 17g/Primary_NMR_Data_files/17g-C13.zip
- 17g/Primary_NMR_Data_files/17g-H1.zip
- 17g/Processed_spectra/
- 17g/Processed_spectra/17g.mnova
- 17h/Primary_NMR_Data_files/
- 17h/Primary_NMR_Data_files/17h-C13.zip
- 17h/Primary_NMR_Data_files/17h-H1.zip
- 17h/Processed_spectra/
- 17h/Processed_spectra/17h.mnova
- 17i/Primary_NMR_Data_files/
- 17i/Primary_NMR_Data_files/17i-C13.zip
- 17i/Primary_NMR_Data_files/17i-H1.zip
- 17i/Processed_spectra/
- 17i/Processed_spectra/17i.mnova
- 17j/Primary_NMR_Data_files/
- 17j/Primary_NMR_Data_files/17j-C13.zip
- 17j/Primary_NMR_Data_files/17j-H1.zip
- 17j/Primary_NMR_Data_files/17j-HSQC.zip
- 17j/Processed_spectra/
- 17j/Processed_spectra/17j.mnova
- 17m/Primary_NMR_Data_files/
- 17m/Primary_NMR_Data_files/17m-C13.zip
- 17m/Primary_NMR_Data_files/17m-H1.zip
- 17m/Processed_spectra/
- 17m/Processed_spectra/17m.mnova
- 17q/Primary_NMR_Data_files/
- 17q/Primary_NMR_Data_files/17q-C13.zip
- 17q/Primary_NMR_Data_files/17q-H1.zip
- 17q/Processed_spectra/
- 17q/Processed_spectra/17q.mnova
- 17r/Primary_NMR_Data_files/
- 17r/Primary_NMR_Data_files/17r-C13.zip
- 17r/Primary_NMR_Data_files/17r-H1.zip
- 17r/Processed_spectra/
- 17r/Processed_spectra/17r.mnova
- 18a/Primary_NMR_Data_files/
- 18a/Primary_NMR_Data_files/18a-C13.zip
- 18a/Primary_NMR_Data_files/18a-H1.zip
- 18a/Processed_spectra/
- 18a/Processed_spectra/18a.mnova
- 18p/Primary_NMR_Data_files/
- 18p/Primary_NMR_Data_files/18p-C13.zip
- 18p/Primary_NMR_Data_files/18p-F19.zip
- 18p/Primary_NMR_Data_files/18p-H1.zip
- 18p/Processed_spectra/
- 18p/Processed_spectra/18p.mnova
- 19a/Primary_NMR_Data_files/
- 19a/Primary_NMR_Data_files/19a-C13.zip
- 19a/Primary_NMR_Data_files/19a-H1.zip
- 19a/Primary_NMR_Data_files/19a-HSQC.zip
- 19a/Processed_spectra/
- 19a/Processed_spectra/19a.mnova
- 20a/Primary_NMR_Data_files/
- 20a/Primary_NMR_Data_files/20a-H1,C13,F19.zip
- 20a/Processed_spectra/
- 20a/Processed_spectra/20a.mnova
- 21a/Primary_NMR_Data_files/
- 21a/Primary_NMR_Data_files/21a-C13.zip
- 21a/Primary_NMR_Data_files/21a-F19.zip
- 21a/Primary_NMR_Data_files/21a-H1.zip
- 21a/Processed_spectra/
- 21a/Processed_spectra/21a.mnova
- 22a/Primary_NMR_Data_files/
- 22a/Primary_NMR_Data_files/22a-C13.zip
- 22a/Primary_NMR_Data_files/22a-H1.zip
- 22a/Processed_spectra/
- 22a/Processed_spectra/22a.mnova
- 23a/Primary_NMR_Data_files/
- 23a/Primary_NMR_Data_files/23a-C13.zip
- 23a/Primary_NMR_Data_files/23a-H1.zip
- 23a/Processed_spectra/
- 23a/Processed_spectra/23a.mnova
- 24a/Primary_NMR_Data_files/
- 24a/Primary_NMR_Data_files/24a-Br-C13.zip
- 24a/Primary_NMR_Data_files/24a-Br-H1.zip
- 24a/Primary_NMR_Data_files/24a-Br-HSQC.zip
- 24a/Primary_NMR_Data_files/24a-Cl-C13.zip
- 24a/Primary_NMR_Data_files/24a-Cl-H1.zip
- 24a/Processed_spectra/
- 24a/Processed_spectra/24a.mnova
- 25a/Primary_NMR_Data_files/
- 25a/Primary_NMR_Data_files/25a-C13.zip
- 25a/Primary_NMR_Data_files/25a-H1.zip
- 25a/Processed_spectra/
- 25a/Processed_spectra/25a.mnova
- 26a/Primary_NMR_Data_files/
- 26a/Primary_NMR_Data_files/26a-C13.zip
- 26a/Primary_NMR_Data_files/26a-H1.zip
- 26a/Processed_spectra/
- 26a/Processed_spectra/26a.mnova
- 27a/Primary_NMR_Data_files/
- 27a/Primary_NMR_Data_files/27a-C13.zip
- 27a/Primary_NMR_Data_files/27a-H1.zip
- 27a/Processed_spectra/
- 27a/Processed_spectra/27a.mnova
- 28a/Primary_NMR_Data_files/
- 28a/Primary_NMR_Data_files/28a-C13.zip
- 28a/Primary_NMR_Data_files/28a-H1.zip
- 28a/Primary_NMR_Data_files/28a-HSQC.zip
- 28a/Processed_spectra/
- 28a/Processed_spectra/28a.mnova
- 29f/Primary_NMR_Data_files/
- 29f/Primary_NMR_Data_files/29f-C13.zip
- 29f/Primary_NMR_Data_files/29f-H1.zip
- 29f/Processed_spectra/
- 29f/Processed_spectra/29f.mnova
- 30a/Primary_NMR_Data_files/
- 30a/Primary_NMR_Data_files/30a-C13.zip
- 30a/Primary_NMR_Data_files/30a-H1.zip
- 30a/Processed_spectra/
- 30a/Processed_spectra/30a.mnova
- 31a/Primary_NMR_Data_files/
- 31a/Primary_NMR_Data_files/31a-C13.zip
- 31a/Primary_NMR_Data_files/31a-H1.zip
- 31a/Processed_spectra/
- 31a/Processed_spectra/31a.mnova
- 32a/Primary_NMR_Data_files/
- 32a/Primary_NMR_Data_files/32a-C13.zip
- 32a/Primary_NMR_Data_files/32a-H1.zip
- 32a/Processed_spectra/
- 32a/Processed_spectra/32a.mnova
- 33f/Primary_NMR_Data_files/
- 33f/Primary_NMR_Data_files/33f-C13.zip
- 33f/Primary_NMR_Data_files/33f-H1.zip
- 33f/Processed_spectra/
- 33f/Processed_spectra/33f.mnova
- 34a/Primary_NMR_Data_files/
- 34a/Primary_NMR_Data_files/34a-C13.zip
- 34a/Primary_NMR_Data_files/34a-H1.zip
- 34a/Processed_spectra/
- 34a/Processed_spectra/34a.mnova
- 35a/Primary_NMR_Data_files/
- 35a/Primary_NMR_Data_files/35a-C13.zip
- 35a/Primary_NMR_Data_files/35a-H1.zip
- 35a/Processed_spectra/
- 35a/Processed_spectra/35a.mnova
- 36/Primary_NMR_Data_files/
- 36/Primary_NMR_Data_files/36-H1.zip
- 36/Processed_spectra/
- 36/Processed_spectra/36.mnova
- 36a/Primary_NMR_Data_files/
- 36a/Primary_NMR_Data_files/36a-C13.zip
- 36a/Primary_NMR_Data_files/36a-H1.zip
- 36a/Processed_spectra/
- 36a/Processed_spectra/36a.mnova
- 37f/Primary_NMR_Data_files/
- 37f/Primary_NMR_Data_files/37f-C13.zip
- 37f/Primary_NMR_Data_files/37f-H1.zip
- 37f/Processed_spectra/
- 37f/Processed_spectra/37f.mnova
- 37l/Primary_NMR_Data_files/
- 37l/Primary_NMR_Data_files/37l-C13.zip
- 37l/Primary_NMR_Data_files/37l-H1.zip
- 37l/Primary_NMR_Data_files/37l-HSQC.zip
- 37l/Processed_spectra/
- 37l/Processed_spectra/37l.mnova
- 3a/Primary_NMR_Data_files/
- 3a/Primary_NMR_Data_files/3a-C13.zip
- 3a/Primary_NMR_Data_files/3a-Cl-C13.zip
- 3a/Primary_NMR_Data_files/3a-Cl-H1.zip
- 3a/Primary_NMR_Data_files/3a-H1.zip
- 3a/Processed_spectra/
- 3a/Processed_spectra/3a.mnova
- 3a-D2O/Primary_NMR_Data_files/
- 3a-D2O/Primary_NMR_Data_files/3a-D2O-H1.zip
- 3a-D2O/Processed_spectra/
- 3a-D2O/Processed_spectra/3a-D2O.mnova
- 4a/Primary_NMR_Data_files/
- 4a/Primary_NMR_Data_files/4a-C13.zip
- 4a/Primary_NMR_Data_files/4a-H1.zip
- 4a/Processed_spectra/
- 4a/Processed_spectra/4a.mnova
- 4b/Primary_NMR_Data_files/
- 4b/Primary_NMR_Data_files/4b-C13.zip
- 4b/Primary_NMR_Data_files/4b-H1.zip
- 4b/Processed_spectra/
- 4b/Processed_spectra/4b.mnova
- 4c/Primary_NMR_Data_files/
- 4c/Primary_NMR_Data_files/4c-C13.zip
- 4c/Primary_NMR_Data_files/4c-H1.zip
- 4c/Processed_spectra/
- 4c/Processed_spectra/4c.mnova
- 4d/Primary_NMR_Data_files/
- 4d/Primary_NMR_Data_files/4d-C13.zip
- 4d/Primary_NMR_Data_files/4d-H1.zip
- 4d/Processed_spectra/
- 4d/Processed_spectra/4d.mnova
- 4e/Primary_NMR_Data_files/
- 4e/Primary_NMR_Data_files/4e-C13.zip
- 4e/Primary_NMR_Data_files/4e-H1.zip
- 4e/Processed_spectra/
- 4e/Processed_spectra/4e.mnova
- 4f/Primary_NMR_Data_files/
- 4f/Primary_NMR_Data_files/4f-C13.zip
- 4f/Primary_NMR_Data_files/4f-H1.zip
- 4f/Processed_spectra/
- 4f/Processed_spectra/4f.mnova
- 4g/Primary_NMR_Data_files/
- 4g/Primary_NMR_Data_files/4g-C13.zip
- 4g/Primary_NMR_Data_files/4g-H1.zip
- 4g/Processed_spectra/
- 4g/Processed_spectra/4g.mnova
- 4h/Primary_NMR_Data_files/
- 4h/Primary_NMR_Data_files/4h-C13.zip
- 4h/Primary_NMR_Data_files/4h-H1.zip
- 4h/Processed_spectra/
- 4h/Processed_spectra/4h.mnova
- 4i/Primary_NMR_Data_files/
- 4i/Primary_NMR_Data_files/4i-C13.zip
- 4i/Primary_NMR_Data_files/4i-H1.zip
- 4i/Processed_spectra/
- 4i/Processed_spectra/4i.mnova
- 4j/Primary_NMR_Data_files/
- 4j/Primary_NMR_Data_files/4j-C13.zip
- 4j/Primary_NMR_Data_files/4j-H1.zip
- 4j/Processed_spectra/
- 4j/Processed_spectra/4j.mnova
- 4k/Primary_NMR_Data_files/
- 4k/Primary_NMR_Data_files/4k-C13.zip
- 4k/Primary_NMR_Data_files/4k-H1.zip
[truncated: 102 more entries]
